# Supplementary material for: Applying Compost Biochar for Gas Adsorption—Effects of Pyrolysis Conditions
Source: Molecules. 2025 Aug 13;30(16):3365. doi: 10.3390/molecules30163365 (PMC12388583; doi:10.3390/molecules30163365)
Supplement: Supplementary file 1 [file molecules-30-03365-s001.zip]

Archive with 1 entries (1 files):
- molecules-3809298-supplementary.xlsx
