# Supplementary material for: Applying Compost Biochar for Gas Adsorption—Effects of Pyrolysis Conditions
Source: Molecules. 2025 Aug 13;30(16):3365. doi: 10.3390/molecules30163365 (PMC12388583; doi:10.3390/molecules30163365)
Supplement: Supplementary file 1 [file molecules-30-03365-s001.zip › molecules-3809298-supplementary.xlsx]

## Sheet: read_me
	Supplementary materials file contains:
	Sheet number	Sheet name	Content
	1	Table S1	Table S1. Methods and equipment used for materials properties determination
	2	Table S2	Table S2. The heavy metal content of compost’s biochars
	3	Figure S1	Table. S1. Nitrogen adsorption/desorption isotherms of biochars at 77K
	4	Figure S2	Figure S2. a) Thermogravimetric analysis of compost biochar’s, b) differential scanning calorimetry analysis of compost biochar’s, endothermal reaction – down, exothermal reaction
	5	Figure S3	Figure S3. Breakthrough curves of simultaneous removal of CO2 on different biochars: (a) BC400; (b) BC450; (c) BC500; (d) BC550. (e) BC600, and (f) BC650
	6	Figure S4	Figure S4. Breakthrough curves of simultaneous removal of CO on different biochars: (a) BC400; (b) BC450; (c) BC500; (d) BC550. (e) BC600, and (f) BC650
	7	Figure S5	Figure S5. Breakthrough curves of simultaneous removal of H2S on different biochars: (a) BC400; (b) BC450; (c) BC500; (d) BC550. (e) BC600, and (f) BC650
	8	Figure S6	Figure S6. Breakthrough curves of simultaneous removal of NH3 on different biochars: (a) BC400; (b) BC450; (c) BC500; (d) BC550. (e) BC600, and (f) BC650
	9	Figure S7	Figure S7. Breakthrough curves of simultaneous removal of CH4 on different biochars: (a) BC400; (b) BC450; (c) BC500; (d) BC550. (e) BC600, and (f) BC650

## Sheet: Table S1
	Table S1. Methods and equipment used for materials properties determination
	Material properties	Abbreviation	Methods	Equipment	Refrences
	Moisture content	MC	PN-EN 14346:2011(“PN-EN 14346:2011 Standard. Waste characteristics. Calculation of dry mass on the basis of dry residue or water content”)	Laboratory drier WAMED, KBC-65W, Warsaw, Poland	-
	Volatile solids	VS	PN-EN 15169:2011(“PN-EN 15169:2011 Standard. Waste characteristics. Determination of organic matter content for waste, slurry and sludge”)	Muffle furnace Snol 8.1/1100, Utena, Lithuania	-
	Ash content	AC	PN-Z−15008-04:1993 (“PN-Z−15008-04:1993 Standard. Municipal solid waste. Analysis of combustible and non-combustible content”)		-
	Fixed carbon	FC	Thermogravimetric method (Torquato et al., 2017)	Thermogravimeter Czylok, RST 40×200/100, Jastrzębie-Zdrój, Poland	Torquato, L.D.M., Crnkovic, P.M., Ribeiro, C.A., Crespi, M.S., 2017. New approach for proximate analysis by thermogravimetry using CO2 atmosphere: Validation and application to different biomasses. J. Therm. Anal. Calorim. 128 https://doi.org/10.1007/s10973-016-5882-z.
	Volatile matter	VM
	Elemental composition	C, H, N, S, O	PN-EN ISO 16948:2015-07 ("PN-EN ISO 16948:2015-07 Standard. Solid biofuels Determination of total content of carbon, hydrogen and nitrogen")	Elemental analyzer, Perkin Elmer, 2400 Series, Waltham, MA, USA	-
		H/C, O/C	Calculation (Hejna et al., 2022)	-	Hejna, M., Świechowski, K., Rasaq, W.A., Bia ł owiec, A., 2022. Study on the effect of hydrothermal carbonization parameters on fuel properties of chicken manure hydrochar. Materials 15, 5564. https://doi.org/10.3390/ma15165564.
	Micro and macronutrients	Symbols of elements	Digestion in aqua regia measurements with atomic emission spectrometer MP-AES	Automatic digester VELP Scientifica, DKL 20, Usmate, Italy, MP-AES 4200 Spectrometer Agilent Technologies, Santa Clara, CA, USA	-
	High heating value	HHV	PN-EN ISO 18125:2017-07 (PN EN ISO 18125:2017-07 Solid biofuels - Determination of calorific value)	Calorimeter IKA, model C200, Staufen, Germany	-
	pH/EC	pH/EC	Measurement in a 1:10 aqueous solution	pH/EC meter Elmetron, CPC-411, Zabrze, Poland	-
	Functional group	FTIR	For each spectrum, 32 scans were averaged in the mid-IR range of 400–4000 cm−1 (Rosik et al., 2023)	Nicolet iN10 integrated infrared microscope with Nicolet iZ10 external FT-IR module Thermo Fischer Scientific, Waltham, MA, USA	Rosik, J., Ł yczko, J., Marzec, Ł ., Stegenta-Dśbrowska, S., 2023. Application of Compost's Biochar as Potential Sorbent to Reduce VOCs Emission during Kitchen Waste Storage. Materials 16. https://doi.org/10.3390/ma16196413.
	Specific surface area	SSA	sorption of N2 in 77K	Micromerit-ics ASAP 2020; Norcross, GA, USA	-

## Sheet: Table S2
	Table S1. The heavy metal content of compost’s biochars
	Variant	Pb	Cd	Zn	Cr	Ni	Cu	Mn	Hg
		[mg/kg]
	400/15	34.3±6.7	1.7±0.4	491±98	1401±280	1067±214	87±17	543±108	0.0±0.0
	400/20	34.4±6.9	1.7±0.3	497±99	949±190	655±131	68.02±12.93	455±91	0.0±0.0
	400/40	36.6±7.3	1.7±0.3	493±99	799±160	526±105	73.47±13.98	439±88	0.0±0.0
	450/10	34.7±7.0	3.0±0.6	675±135	62±12	14±3	81.17±15.53	360±72	0.0±0.0
	450/15	40.8±8.2	1.7±0.4	528±106	77±15	20±4	63.27±11.98	361±72	<0.001
	450/20	35.0±7.0	1.7±0.3	485±97	103±21	41±8	68.62±13.03	376±75	0.0±0.0
	500/10	35.0±7.0	1.6±0.3	499±100	387±77	204±8	63.32±11.98	434±87	0.0±0.0
	500/15	35.7±7.1	1.7±0.3	481±96	130±26	60±12	49.17±9.14	353±71	0.0±0.0
	500/20	38.6±7.7	2.3±0.5	523±105	109±22	47±9	62.47±11.78	373±75	0.0±0.0
	550/10	45.8±9.2	1.9±0.4	585±117	141±28	43±9	72.72±13.83	417±83	<0.001
	550/15	43.8±8.8	2.1±0.4	569±114	219±44	96±19	74.47±14.18	449±90	<0.001
	550/20	38.3±7.7	1.8±0.4	461±92	157±31	71±14	67.82±12.88	397±79	0.0±0.0
	600/10	39.6±7.9	1.9±0.4	512±102	96±19	32±6	62.07±11.73	391±78	<0.001
	600/15	37.4±7.5	2.1±0.4	624±125	1167±234	761±152	78.77±15.08	509±102	<0.001
	600/20	36.7±7.3	1.6±0.3	502±100	543±109	379±76	75.82±14.48	417±83	<0.001
	650/10	34.1±6.8	0.9±0.2	499±100	333±67	379±64	66.52±12.63	414±83	<0.001
	650/15	31.0±6.2	1.2±0.2	427±85	57±11	11±2	45.19±8.34	341±68	<0.001
	650/20	33.3±6.7	1.2±0.2	477±96	1356±271	980±196	83.57±16.03	509±102	<0.001
	Compost	35.5±7.1	1.7±0.3	554±111	61±12	12±2	63.67±12.03	362±72	0.1±0.0

## Sheet: Figure S1
	Figure S1. Nitrogen adsorption/desorption isotherms of biochars at 77K
		heating rate, C°∙min-1
		10	15	20
Pyrolisis temperature, °C	400
	450
	500
	550
	600
	650

## Sheet: Figure S2
	Figure S2. a) Thermogravimetric analysis of compost biochar’s, b) differential scanning calorimetry analysis of compost biochar’s, endothermal reaction – down, exothermal reaction
	(a)	(b)

## Sheet: Figure S3
	Figure S3. Breakthrough curves of simultaneous removal of CO2 on different biochars: (a) BC400, (b) BC450, (c) BC500, (d) BC550, (e) BC600, and (f) BC650

## Sheet: Figure S4
	Figure S4. Breakthrough curves of simultaneous removal of CO on different biochars: (a) BC400, (b) BC450, (c) BC500, (d) BC550, (e) BC600, and (f) BC650

## Sheet: Figure S5
	Figure S5. Breakthrough curves of simultaneous removal of H2S on different biochars: (a) BC400, (b) BC450, (c) BC500, (d) BC550, (e) BC600, and (f) BC650

## Sheet: Figure S6
	Figure S6. Breakthrough curves of simultaneous removal of NH3 on different biochars: (a) BC400, (b) BC450, (c) BC500, (d) BC550, (e) BC600, and (f) BC650

## Sheet: Figure S7
	Figure S7. Breakthrough curves of simultaneous removal of CH4 on different biochars: (a) BC400, (b) BC450, (c) BC500, (d) BC550, (e) BC600, and (f) BC650
